# Supplementary material for: Assessing Biosecurity Compliance in Poultry Farms: A Survey in a Densely Populated Poultry Area in North East Italy
Source: Animals (Basel). 2022 May 30;12(11):1409. doi: 10.3390/ani12111409 (PMC9179503; doi:10.3390/ani12111409)
Supplement: Supplementary file 1 [file animals-12-01409-s001.zip › Supplementary Material Table S1.xlsx]

## Sheet: Checklist Broilers
Italian checklists for biosecurity assessment as required by the law
	BROILERS CHECKLIST	Answer
1	Identification of responsabilities
1.1	Birds' owner (or contract grower)	Name
1.2	Gender	M/F
1.3	Age	Number
1.4	Integrated poultry company	Name
1.5	Poultry company veterinarian	Name
	Poultry company technician	Name
2	Farm workers (in addition to the farm owner)
2.1	Employed/not employed family staff	Number
2.2	Employed external (not family) staff	Number
2.3	Not employed (occasional) qualified staff (e.g. vaccinators, loaders) (specify typology and number of people)	Names
2.4	Qualified staff is hired by a cooperative contract	Yes/No
2.5	Qualified staff is hired by contract for each individual employee	Yes/No
2.6	A clearly identified and registered list of not employed qualified staff is provided (documentation, e.g. photocopies of the identity cards of the loaders)	Yes/No
2.7	The staff has signed a declaration of not ownership of poultry species and of not having behaved at risk of transmission	Yes/No
2.8	Declaration of training on biosecurity, if employed staff is present	Yes/No
2.9	Presence of declarations demonstrating the training of the external staff	Yes/No
3	Farm infrastructure
3.1	Year of building	Year
3.2	Year of the last major renovation (i.e. adaptation to biosecurity standards)	Year
3.3	Surface area of the farm (square metres)	Number
3.4	Number of brick sheds	Number
3.5	Number of tunnels	Number
3.6	Gender of reared broilers (M, F, mixed sexes)	M/F/Mixed
4	Silos
4.1	Total number of silos	Number
4.2	To load silos, vehicles enter the farm area (internal loading)	Yes/No
4.3	To load silos, vehicles do not enter the farm area (external loading)	Yes/No
4.4	Silos are emptied, cleaned and disinfected at the end of each production cycle	Yes/No
4.5	If not emptied at the end of each production cycle, silos are cleaned and disinfected at least once a year	Yes/No
5	Parking area
5.1	Presence of a parking area	Yes/No
5.2	Parking area is properly/clearly identified	Yes/No
5.3	Parking area is outside the farm	Yes/No
5.4	Parking area is inside the farm	Yes/No
5.5	It is expressely prohibited to park inside the farm/prevented to cross the farm barriers	Yes/No
6	Farm entrance boundary
6.1	Presence of a gate	Yes/No
6.2	Presence of a bar or similar	Yes/No
6.3	There is the possibility that external people access the farm in an uncontrolled way (e.g. through neighbouring fields)	Yes/No
6.4	Specify whether the barrier is different from the gate or bar	Notes
6.5	Presence of "no entry" signage	Yes/No
6.6	If present the gate/bar, it is closed on arrival	Yes/No
6.7	Presence of garbage containers close to the entry	Yes/No
6.8	Presence of suitable informative signage on procedures to be adopted after entering the farm	Yes/No
7	Equipment for vehicles cleaning and disinfection
7.1	Presence of a spray bay with a waterproof floor	Yes/No
7.2	Absence of disinfection by a pump system	Yes/No
7.3	Presence of a permanent automated installation for vehicles disinfection	Yes/No
7.4	Specify which one:	Notes
7.5	The disinfection system is adequate	Yes/No
7.6	Presence of documents certifying the cleaning and disinfection of vehicles coming from the slaughterhouse	Yes/No
7.7	Presence of documents certifying the cleaning and disinfection of vehicles coming from feedmills	Yes/No
7.8	Presence of a drainage well for wastewater disposal	Yes/No
7.9	Equipment for vehicles cleaning is working	Yes/No
7.10	Equipment for vehicles cleaning is dirty and/or worn out	Yes/No
7.11	Equipment for vehicles cleaning is stored in a protected area (shed or storage room)	Yes/No
8	Filter zone (farm entry)
8.1	Presence of a filter zone	Yes/No
8.2	The access to the farm takes place exclusively through the filter zone	Yes/No
8.3	Presence of a basin	Yes/No
	Mantainance of the filter zone
8.4	The premise is washable and disinfectable	Yes/No
8.5	The premise is clean	Yes/No
8.6	The basin is clean	Yes/No
8.7	There are liquid soap dispensers or bars of soap	Yes/No
8.8	There are disposable towels or clean towels or air dispensers	Yes/No
8.9	Presence of clothing lockers	Yes/No
8.10	The clothing locker is closed	Yes/No
8.11	The clothing locker is clean	Yes/No
8.12	The clothing locker is well organized	Yes/No
8.13	Presence of clean or disposable clothing for employed staff	Yes/No
8.14	Presence of clean or disposable clothing for external staff	Yes/No
8.15	The clothes are stored inside the closed clothing locker	Yes/No
9	Loading areas (entrance of the house)
9.1	Presence of loading areas	Yes/No
9.2	Loading area size is equal to the house width and allows vehicle maneuver	Yes/No
9.3	Loading areas are made by a washable and disinfectable floor	Yes/No
	Mantainence of loading areas
9.4	The floor is smooth	Yes/No
9.5	Presence of stagnant water	Yes/No
9.6	Presence of cracks in the concrete	Yes/No
9.7	Presence of grass	Yes/No
9.8	Presence of objects	Yes/No
9.9	Presence of feathers/dander	Yes/No
9.10	Presence of bird faeces	Yes/No
10	Farm construction
	House anteroom
10.1	Presence of house hygiene lock	Yes/No
10.2	Presence of footwear dedicated to each house	Yes/No
10.3	Presence of clean footwear	Yes/No
	House construction
10.4	Presence of a proper house closing system (e.g. locks)	Yes/No
10.5	Washable and disinfectable floor, walls and roof	Yes/No
10.6	Intact floor (no cracks)	Yes/No
10.7	Intact roof (no cracks)	Yes/No
10.8	Intact walls (no cracks)	Yes/No
10.9	Presence of bird-proof nets	Yes/No
10.10	Bird-proof nets are efficient (i.e. intact, correctly fixed)	Yes/No
	Ventilation system
10.11	Natural	Yes/No
10.12	Forced (extractive)	Yes/No
10.13	Presence of the windshield	Yes/No
10.14	If present, the access of wild birds is not allowed	Yes/No
	Storage area for materials
10.15	Presence of ≥ 1 areas for storage materials (e.g. farm equipment, materials, fresh litter, etc.)	Yes/No
10.16	Storage areas are sealed to avoid the contact with wild birds (e.g. storage room)	Yes/No
10.17	Notes	Notes
11	Boundary of the farm area
11.1	Presence of other buildings not beloning to the farm	Yes/No
11.2	If yes, presence of a clear boundary from the farm area with fences or other barriers	Yes/No
11.3	Presence of vehicles not dedicated to farm activities inside the farm area	Yes/No
11.4	Presence of a biogas system inside the farm	Yes/No
11.5	Absence of water sources nearby the farm (e.g. water courses, ponds, wet areas)	Yes/No
	Manteinance of the area surrounding the house
11.6	Grass is short	Yes/No
11.7	Presence of trees	Yes/No
11.8	Presence of objects	Yes/No
11.9	Presence of feathers/dander	Yes/No
11.10	Presence of faeces	Yes/No
12	Equipment for premises cleaning and disinfection
12.1	High pressure washer	Yes/No
12.2	Tractor pressure washer pump or submersible pump	Yes/No
12.3	Permanent pressure system/irrigation system	Yes/No
12.4	Other methods (specify)	Yes/No
12.5	Presence of drainage water collection system	Yes/No
12.6	Equipment for cleaning premises is the same of the equipment for cleaning vehicles (allowed until December 31st, 2019)	Yes/No
12.7	Equipment for cleaning premises is stored in a protected area (e.g. shed or storage room)	Yes/No
12.8	Equipment for cleaning premises is dirty and/or with clear signs of usury	Yes/No
12.9	Equipment for cleaning premises is working	Yes/No
	Disinfectants
12.10	Presence of a protocol (written procedure) for cleaning and disinfection	Yes/No
12.11	The protocol guarantees that cleaned and disinfected equipment is correctly managed and stored to avoid contaminations	Yes/No
12.12	Disinfectants are adequate	Yes/No
12.13	Disinfectants are expired	Yes/No
12.14	Possible evaluation of the correct use of disinfectants (e.g. delivering documents)	Yes/No
12.15	Which disinfectants are in use	Notes
13	Birds management
	Wild/synanthropic animals
13.1	No evidence of direct/indirect evidence (e.g. faeces) of rats/mices or other pests	Yes/No
13.2	Direct/indirect evidence (e.g. faeces and/or feathers, dander, ...) of wild birds	Yes/No
13.3	Door opening for air circulation during the hot season	Yes/No
14	Dead-bird disposal
14.1	Presence of a refrigerated storage container	Yes/No
14.2	The refrigerated storage container is inside the farm	Yes/No
14.3	The refrigerated storage container is mobile (can be transported outside the farm for carcasses loading)	Yes/No
14.4	Estimated size (cubic metres or XxYxZ)	Number
	The size of the refrigerated storage container is adequate	Yes/No
14.5	Carcasses loading is always at the end of the production cycle	Yes/No
14.6	Carcasses loading is always during the production cycle	Yes/No
14.7	Disposal notes are stored in the farm	Yes/No
14.8	Production cycle days and number of dead birds actually present inside the refrigerated storage container do match	Yes/No
14.9	Notes	Notes
14.10	According to documents stored in the farm, biological downtime is respected (according to OM 26 August 2005 and its modifications)	Yes/No
14.11	According to documents stored in the farm, sanitary downtime is respected (3 days from the end of disinfection procedures and restocking)	Yes/No
15	Fresh litter management
15.1	No storage of fresh litter	Yes/No
15.2	If yes, it is stored in a sealed area	Yes/No
15.3	Fresh litter is used in the house without being stored	Yes/No
15.4	No milling during the production cycle	Yes/No
15.5	No addition of litter during the production cycle	Yes/No
15.6	If yes, when	Notes
	Notes	Notes
16	Management of built-up litter (manure)
16.1	Built-up litter (manure) is stored	Yes/No
16.2	A platform for manure storage is present	Yes/No
16.3	The storage platform is provided with a waterproof floor	Yes/No
16.4	Built-up litter (manure) on the platform is adequately covered	Yes/No
	Indicate the built-up litter disposal
16.5	Authorized company	Yes/No
16.6	Authorized agronomic dispersion on fields	Yes/No
16.7	Transfer to third parties	Yes/No
17	Registers
17.1	Presence of a register for people movements	Yes/No
17.2	Presence of a register for vehicle movements	Yes/No
17.3	Presence of a register for bird mortality	Yes/No
17.4	Presence of a register for medication or other adequate registration system	Yes/No
17.5	Registers are adequately filled in and updated	Yes/No
18	Rodent and pest control procedure
18.1	Managed by the farmer	Yes/No
18.2	Contract with an external company	Yes/No
18.3	There is a written procedure	Yes/No
18.4	The procedure is dated and signed	Yes/No
18.5	The procedure is provided with an operational verification system	Yes/No
19	Other activities
19.1	Agricultural activity of the farmer	Yes/No
19.2	Crops neighboring the farm	Yes/No
19.3	Use of vehicles/equipment both for farm and agricultural activity	Yes/No
19.4	Changing clothes between different acitivites	Yes/No
19.5	Kind of crop	Notes
19.6	The farmer or other employees are engaged in hunting	Yes/No
19.7	The farmer or other employees are engaged in fishing	Yes/No
19.8	The farmer or the family are owner of other farms	Yes/No
19.9	Poultry	Yes/No
19.10	Specify the poultry species	Notes
19.11	Pigs	Yes/No
19.12	Other mammals	Yes/No
Final observations/notes/prescriptions

## Sheet: Checklist Turkeys
Italian checklists for biosecurity assessment as required by the law
	TURKEYS CHECKLIST	Answer
1	Identification of responsabilities
1.1	Birds' owner (or contract grower)	Name
1.2	Gender	M/F
1.3	Age	Number
1.4	Integrated poultry company	Name
1.5	Poultry company veterinarian	Name
	Poultry company technician	Name
2	Farm workers (in addition to the farm owner)
2.1	Employed/not employed family staff	Number
2.2	Employed external (not family) staff	Number
2.3	Not employed (occasional) qualified staff (e.g. vaccinators, loaders) (specify typology and number of people)	Names
2.4	Qualified staff is hired by a cooperative contract	Yes/No
2.5	Qualified staff is hired by contract for each individual employee	Yes/No
2.6	A clearly identified and registered list of not employed qualified staff is provided (documentation, e.g. photocopies of the identity cards of the loaders)	Yes/No
2.7	The staff has signed a declaration of not ownership of poultry species and of not having behaved at risk of transmission	Yes/No
2.8	Declaration of training on biosecurity, if employed staff is present	Yes/No
2.9	Presence of declarations demonstrating the training of the external staff	Yes/No
3	Farm infrastructure
3.1	Year of building	Year
3.2	Year of the last major renovation (i.e. adaptation to biosecurity standards)	Year
3.3	Surface area of the farm (square metres)	Number
3.4	Number of brick sheds	Number
3.5	Number of tunnels	Number
3.6	Gender of reared turkeys (M, F, mixed sexes)	M/F/Mixed
4	Silos
4.1	Total number of silos	Number
4.2	To load silos, vehicles enter the farm area (internal loading)	Yes/No
4.3	To load silos, vehicles do not enter the farm area (external loading)	Yes/No
4.4	Silos are emptied, cleaned and disinfected at the end of each production cycle	Yes/No
4.5	If not emptied at the end of each production cycle, silos are cleaned and disinfected at least once a year	Yes/No
5	Parking area
5.1	Presence of a parking area	Yes/No
5.2	Parking area is properly/clearly identified	Yes/No
5.3	Parking area is outside the farm	Yes/No
5.4	Parking area is inside the farm	Yes/No
5.5	It is expressely prohibited to park inside the farm/prevented to cross the farm barriers	Yes/No
6	Farm entrance boundary
6.1	Presence of a gate	Yes/No
6.2	Presence of a bar or similar	Yes/No
6.3	There is the possibility that external people access the farm in an uncontrolled way (e.g. through neighbouring fields)	Yes/No
6.4	Specify whether the barrier is different from the gate or bar	Notes
6.5	Presence of "no entry" signage	Yes/No
6.6	If present the gate/bar, it is closed on arrival	Yes/No
6.7	Presence of garbage containers close to the entry	Yes/No
6.8	Presence of suitable informative signage on procedures to be adopted after entering the farm	Yes/No
7	Equipment for vehicles cleaning and disinfection
7.1	Presence of a spray bay with a waterproof floor	Yes/No
7.2	Absence of fisinfection by a pump system	Yes/No
7.3	Presence of a permanent automated installation for vehicles disinfection	Yes/No
7.4	Specify which one:	Notes
7.5	The disinfection system is adequate	Yes/No
7.6	Presence of documents certifying the cleaning and disinfection of vehicles coming from the slaughterhouse	Yes/No
7.7	Presence of documents certifying the cleaning and disinfection of vehicles coming from feedmills	Yes/No
7.8	Presence of a drainage well for wastewater disposal	Yes/No
7.9	Equipment for vehicles cleaning is working	Yes/No
7.10	Equipment for vehicles cleaning is dirty and/or worn out	Yes/No
7.11	Equipment for vehicles cleaning is stored in a protected area (shed or storage room)	Yes/No
8	Filter zone (farm entry)
8.1	Presence of a filter zone	Yes/No
8.2	The access to the farm takes place exclusively through the filter zone	Yes/No
8.3	Presence of a basin	Yes/No
	Mantainance of the filter zone
8.4	The premise is washable and disinfectable	Yes/No
8.5	The premise is clean	Yes/No
8.6	The basin is clean	Yes/No
8.7	There are liquid soap dispensers or bars of soap	Yes/No
8.8	There are disposable towels or clean towels or air dispensers	Yes/No
8.9	Presence of clothing lockers	Yes/No
8.10	The clothing locker is closed	Yes/No
8.11	The clothing locker is clean	Yes/No
8.12	The clothing locker is well organized	Yes/No
8.13	Presence of clean or disposable clothing for employed staff	Yes/No
8.14	Presence of clean or disposable clothing for external staff	Yes/No
8.15	The clothes are stored inside the closed clothing locker	Yes/No
9	Loading areas (entrance of the house)
9.1	Presence of loading areas	Yes/No
9.2	Loading area size is equal to the house width and allows vehicle maneuver	Yes/No
9.3	Loading areas are made by a washable and disinfectable floor	Yes/No
	Mantainence of loading areas
9.4	The floor is smooth	Yes/No
9.5	Presence of stagnant water	Yes/No
9.6	Presence of cracks in the concrete	Yes/No
9.7	Presence of grass	Yes/No
9.8	Presence of objects	Yes/No
9.9	Presence of feathers/dander	Yes/No
9.10	Presence of bird faeces	Yes/No
10	Farm construction
	House anteroom
10.1	Presence of the house hygiene lock	Yes/No
10.2	Presence of footwear dedicated to each house	Yes/No
10.3	Presence of clean footwear	Yes/No
	House construction
10.4	Presence of a proper house closing system (e.g. locks)	Yes/No
10.5	Washable and disinfectable floor, walls and roof	Yes/No
10.6	Intact floor (no cracks)	Yes/No
10.7	Intact roof (no cracks)	Yes/No
10.8	Intact walls (no cracks)	Yes/No
10.9	Presence of bird-proof nets	Yes/No
10.10	Bird-proof nets are efficient (i.e. intact, correctly fixed)	Yes/No
	Ventilation system
10.11	Natural	Yes/No
10.12	Forced (extractive)	Yes/No
10.13	Presence of the windshield	Yes/No
10.14	If present, the access of wild birds is not allowed	Yes/No
	Storage area for materials
10.15	Presence of ≥ 1 areas for storage materials (e.g. farm equipment, materials, fresh litter, etc.)	Yes/No
10.16	Storage areas are sealed to avoid the contact with wild birds (e.g. storage room)	Yes/No
10.17	Notes	Notes
11	Boundary of the farm area
11.1	Presence of other buildings not beloning to the farm	Yes/No
11.2	If yes, presence of a clear boundary from the farm area with fences or other barriers	Yes/No
11.3	Presence of vehicles not dedicated to farm activities inside the farm area	Yes/No
11.4	Presence of a biogas system inside the farm	Yes/No
11.5	Absence of water sources nearby the farm (e.g. water courses, ponds, wet areas)	Yes/No
	Manteinance of the area surrounding the house
11.6	Grass is short	Yes/No
11.7	Presence of trees	Yes/No
11.8	Presence of objects	Yes/No
11.9	Presence of feathers/dander	Yes/No
11.10	Presence of faeces	Yes/No
12	Equipment for premises cleaning and disinfection
12.1	High pressure washer	Yes/No
12.2	Tractor pressure washer pump or submersible pump	Yes/No
12.3	Permanent pressure system/irrigation system	Yes/No
12.4	Other methods (specify)	Yes/No
12.5	Presence of drainage water collection system	Yes/No
12.6	Equipment for cleaning premises is the same of the equipment for cleaning vehicles (allowed until December 31st, 2019)	Yes/No
12.7	Equipment for cleaning premises is stored in a protected area (e.g. shed or storage room)	Yes/No
12.8	Equipment for cleaning premises is dirty and/or with clear signs of usury	Yes/No
12.9	Equipment for cleaning premises is working	Yes/No
	Disinfectants
12.10	Presence of a protocol (written procedure) for cleaning and disinfection	Yes/No
12.11	The protocol guarantees that cleaned and disinfected equipment is correctly managed and stored to avoid contaminations	Yes/No
12.12	Disinfectants are adequate	Yes/No
12.13	Disinfectants are expired	Yes/No
12.14	Possible evaluation of the correct use of disinfectants (e.g. delivering documents)	Yes/No
12.15	Which disinfectants are in use	Notes
13	Birds management
	Brooding management
13.1	A brooding area is present in each house	Yes/No
13.2	In case of brooding in a single house, adequate vehicles are used for birds transfer	Yes/No
	Mixed sexes (if only one sex go to question no. 13.6)
13.3	Males and females are housed in different houses	Yes/No
13.4	In case of mixed sexes in separate houses, the thinning is done with adequate equipment	Yes/No
13.5	Presence of a separation between the sexes is in the house (if males and females are housed in the same house)	Yes/No
	Wild/synanthropic animals
13.6	No evidence of direct/indirect evidence (e.g.faeces) of rats/mices or other pests	Yes/No
13.7	Direct/indirect evidence (e.g. faeces and/or feathers, dander, ...) of wild birds	Yes/No
13.8	Door opening for air circulation during the hot season	Yes/No
14	Dead-bird disposal
14.1	Presence of a refrigerated storage container	Yes/No
14.2	The refrigerated storage container is inside the farm	Yes/No
14.3	The refrigerated storage container is mobile (can be transported outside the farm for carcasses loading)	Yes/No
14.4	Estimated size (cubic metres or XxYxZ)	Number
14.5	The size of the refrigerated storage container is adequate	Yes/No
14.6	Carcasses loading is always at the end of the production cycle	Yes/No
14.7	Carcasses loading is always during the production cycle	Yes/No
14.8	Disposal notes are stored in the farm	Yes/No
14.9	Production cycle days and number of dead birds actually present inside the refrigerated storage container do match	Yes/No
14.10	Notes	Notes
14.11	According to documents stored in the farm, biological downtime is respected (according to OM 26 August 2005 and its modifications)	Yes/No
14.12	According to documents stored in the farm, sanitary downtime is respected (3 days from the end of disinfection procedures and restocking)	Yes/No
15	Fresh litter management
15.1	No storage of fresh litter	Yes/No
15.2	If yes, it is stored in a sealed area	Yes/No
15.3	Fresh litter is used in the house without being stored	Yes/No
15.4	No milling during the production cycle	Yes/No
15.5	No addition of litter during the production cycle	Yes/No
15.6	If yes, when	Notes
	Notes	Notes
16	Management of built-up litter (manure)
16.1	Built-up litter (manure) is stored	Yes/No
16.2	A platform for manure storage is present	Yes/No
16.3	The storage platform is provided with a waterproof floor	Yes/No
16.4	Built-up litter (manure) on the platform is adequately covered	Yes/No
	Indicate the built-up litter disposal
16.5	Authorized company	Yes/No
16.6	Authorized agronomic dispersion on fields	Yes/No
16.7	Transfer to third parties	Yes/No
17	Registers
17.1	Presence of a register for people movements	Yes/No
17.2	Presence of a register for vehicle movements	Yes/No
17.3	Presence of a register for bird mortality	Yes/No
17.4	Presence of a register for medication or other adequate registration system	Yes/No
17.5	Registers are adequately filled in and updated	Yes/No
18	Rodent and pest control procedures
18.1	Managed by the farmer	Yes/No
18.2	Contract with an external company	Yes/No
18.3	There is a written procedure	Yes/No
18.4	The procedure is dated and signed	Yes/No
18.5	The procedure is provided with an operational verification system	Yes/No
19	Other activities
19.1	Agricultural activity of the farmer	Yes/No
19.2	Crops neighboring the farm	Yes/No
19.3	Use of vehicles/equipment both for farm and agricultural activity	Yes/No
19.4	Changing clothes between different acitivites	Yes/No
19.5	Kind of crop	Notes
19.6	The farmer or other employees are engaged in hunting	Yes/No
19.7	The farmer or other employees are engaged in fishing	Yes/No
19.8	The farmer or the family are owner of other farms	Yes/No
19.9	Poultry	Yes/No
19.10	Specify the poultry species	Notes
19.11	Pigs	Yes/No
19.12	Other mammals	Yes/No
Final observations/notes/prescriptions

## Sheet: Checklist Layers
Italian checklists for biosecurity assessment as required by the law
	LAYERS CHECKLIST	Answer
1	Identification of responsabilities
1.1	Birds' owner (or contract grower)	Name
1.2	Gender	M/F
1.3	Age	Number
1.4	Integrated poultry company	Name
1.5	Poultry company veterinarian	Name
	Poultry company technician	Name
2	Farm workers (in addition to the farm owner)
2.1	Employed/not employed family staff	Number
2.2	Employed external (not family) staff	Number
2.3	Not employed (occasional) qualified staff (e.g. vaccinators, loaders) (specify typology and number of people)	Names
2.4	Qualified staff is hired by a cooperative contract	Yes/No
2.5	Qualified staff is hired by contract for each individual employee	Yes/No
2.6	A clearly identified and registered list of not employed qualified staff is provided (documentation, e.g. photocopies of the identity cards of the loaders)	Yes/No
2.7	The staff has signed a declaration of not ownership of poultry species and of not having behaved at risk of transmission	Yes/No
2.8	Declaration of training on biosecurity, if employed staff is present	Yes/No
2.9	Presence of declarations demonstrating the training of the external staff	Yes/No
3	Farm infrastructure
3.1	Year of building	Year
3.2	Year of the last major renovation (i.e. adaptation to biosecurity standards)	Year
3.3	Surface area of the farm (square metres)	Number
3.4	Number of brick sheds	Number
3.5	Number of tunnels	Number
4	Silos
4.1	Total number of silos	Number
4.2	To load silos, vehicles enter the farm area (internal loading)	Yes/No
4.3	To load silos, vehicles do not enter the farm area (external loading)	Yes/No
4.4	Silos are emptied, cleaned and disinfected at the end of each production cycle	Yes/No
4.5	If not emptied at the end of each production cycle, silos are cleaned and disinfected at least once a year	Yes/No
5	Parking area
5.1	Presence of a parking area	Yes/No
5.2	Parking area is properly/clearly identified	Yes/No
5.3	Parking area is outside the farm	Yes/No
5.4	Parking area is inside the farm	Yes/No
5.5	It is expressely prohibited to park inside the farm/prevented to cross the farm barriers	Yes/No
6	Farm entrance boundary
6.1	Presence of a gate	Yes/No
6.2	Presence of a bar or similar	Yes/No
6.3	There is the possibility that external people access the farm in an uncontrolled way (e.g. through neighbouring fields)	Yes/No
6.4	Specify whether the barrier is different from the gate or bar	Notes
6.5	Presence of "no entry" signage	Yes/No
6.6	If present the gate/bar, it is closed on arrival	Yes/No
6.7	Presence of garbage containers close to the entry	Yes/No
6.8	Presence of suitable informative signage on procedures to be adopted after entering the farm	Yes/No
7	Equipment for vehicles cleaning and disinfection
7.1	Presence of a spray bay with a waterproof floor	Yes/No
7.2	Absence of disinfection by a pump system	Yes/No
7.3	Presence of a permanent automated installation for vehicles disinfection	Yes/No
7.4	Specify which one:	Notes
7.5	The disinfection system is adequate	Yes/No
7.6	Presence of documents certifying the cleaning and disinfection of vehicles coming from the slaughterhouse	Yes/No
7.7	Presence of documents certifying the cleaning and disinfection of vehicles coming from feedmills	Yes/No
7.8	Presence of documents cerifying the cleaning and disinfection of vehicles for eggs and egg-packages transportation	Yes/No
7.9	Presence of a drainage well for wastewater disposal	Yes/No
7.10	Equipment for vehicles cleaning is working	Yes/No
7.11	Equipment for vehicles cleaning is dirty and/or worn out	Yes/No
7.12	Equipment for vehicles cleaning is stored in a protected area (shed or storage room)	Yes/No
8	Filter zone (farm entry)
8.1	Presence of a filter zone	Yes/No
8.2	The access to the farm takes place exclusively through the filter zone	Yes/No
8.3	Presence of a basin	Yes/No
	Mantainance of the filter zone
8.4	The premise is washable and disinfectable	Yes/No
8.5	The premise is clean	Yes/No
8.6	The basin is clean	Yes/No
8.7	There are liquid soap dispensers or bars of soap	Yes/No
8.8	There are disposable towels or clean towels or air dispensers	Yes/No
8.9	Presence of clothing lockers	Yes/No
8.10	The clothing locker is closed	Yes/No
8.11	The clothing locker is clean	Yes/No
8.12	The clothing locker is well organized	Yes/No
8.13	Presence of clean or disposable clothing for employed staff	Yes/No
8.14	Presence of clean or disposable clothing for external staff	Yes/No
8.15	The clothes are stored inside the closed clothing locker	Yes/No
9	Loading areas (entrance of the house)
9.1	Presence of loading areas	Yes/No
9.2	Loading area size is equal to the house width and allows vehicle maneuver	Yes/No
9.3	Loading areas are made by a washable and disinfectable floor	Yes/No
	Mantainence of loading areas
9.4	The floor is smooth	Yes/No
9.5	Presence of stagnant water	Yes/No
9.6	Presence of cracks in the concrete	Yes/No
9.7	Presence of grass	Yes/No
9.8	Presence of objects	Yes/No
9.9	Presence of feathers/dander	Yes/No
9.10	Presence of bird faeces	Yes/No
10	Farm construction
	House anteroom
10.1	Presence of house hygiene lock	Yes/No
10.2	Presence of footwear dedicated to each house	Yes/No
10.3	Presence of clean footwear	Yes/No
	House construction
10.4	Presence of a proper house closing system (e.g. locks)	Yes/No
10.5	Washable and disinfectable floor, walls and roof	Yes/No
10.6	Intact floor (no cracks)	Yes/No
10.7	Intact roof (no cracks)	Yes/No
10.8	Intact walls (no cracks)	Yes/No
10.9	Presence of bird-proof nets	Yes/No
10.10	Bird-proof nets are efficient (i.e. intact, correctly fixed)	Yes/No
	Ventilation system
10.11	Natural	Yes/No
10.12	Forced (extractive)	Yes/No
10.13	Presence of the windshield	Yes/No
10.14	If present, the access of wild birds is not allowed	Yes/No
	Storage area for materials
10.15	Presence of ≥ 1 areas for storage materials (e.g. farm equipment, materials, fresh litter, etc.)	Yes/No
10.16	Storage areas are sealed to avoid the contact with wild birds (e.g. storage room)	Yes/No
10.17	Notes	Notes
11	Egg management
	Egg room
	Egg collection is:
11.1	Manual	Yes/No
11.2	Automated	Yes/No
11.3	Presence of a basin with soap and towels in the egg room	Yes/No
11.4	There are encrusted egg residues (shell/yolk/albumen) on the floor and/or on the machinery	Yes/No
	Packing station
11.5	It is inside the farm	Yes/No
11.6	Number of eggs managed daily - Number	Number
11.7	The farm receives eggs from other farms	Yes/No
11.8	If yes, how often	Notes
11.9	The packing station is functionally and structurally linked to the farm	Yes/No
11.10	There is a procedure for cleaning and disinfection of premises, vehicles and not disposable material	Yes/No
11.11	There is a procedure for movement tracking	Yes/No
11.12	Materials are sent to another premise for cleaning and disinfection	Yes/No
11.13	If yes, is the premise linked to the farm	Yes/No
	Delivery of packing material and egg supply
11.14	The vehicle supplies pallets/trays/layer pads to different farms	Yes/No
11.15	The vehicle, delivering pallets/trays/layer pads to different farms, collects also the eggs	Yes/No
11.16	The vehicle, collecting the eggs, is empty at loading	Yes/No
	If not empty:
11.17	Transports eggs from other farms	Yes/No
11.18	Transports cleaned and disinfected pallets/trays/layer pads	Yes/No
11.19	Once left the farm, the vehicle destination is…	Notes
11.20	How many times/week the egg loading occurs	Notes
	Hygiene and cleaning of egg packing/transport
11.21	Packing is disposable	Yes/No
11.22	Packing is washable and disinfectable	Yes/No
11.23	Pallets are made of wood (not allowed from January 1st 2020)	Yes/No
11.24	Pallets are made of washable and disinfectable material	Yes/No
11.25	Plastic packagings are cleaned and disinfected (no evidence of shell and/or egg residues and/or lices) - check least 10 trays randomly	Yes/No
11.26	It is checked that the forklift used to loading eggs is adequatly cleaned and disinfected	Yes/No
11.27	Presence of updated non-compliance documents	Yes/No
11.28	Does the farmer report non-compliaces to the integrated company?	Yes/No
12	Boundary of the farm area
12.1	Presence of other buildings not beloning to the farm	Yes/No
12.2	If yes, presence of a clear boundary from the farm area with fences or other barriers	Yes/No
12.3	Presence of vehicles not dedicated to farm activities inside the farm area	Yes/No
12.4	Presence of a biogas system inside the farm	Yes/No
12.5	Absence of water sources nearby the farm (e.g. water courses, ponds, wet areas)	Yes/No
	Manteinance of the area surrounding the house
12.6	Grass is short	Yes/No
12.7	Presence of trees	Yes/No
12.8	Presence of objects	Yes/No
12.9	Presence of feathers/dander	Yes/No
12.10	Presence of faeces	Yes/No
13	Equipment for premises cleaning and disinfection
13.1	High pressure washer	Yes/No
13.2	Tractor pressure washer pump or submersible pump	Yes/No
13.3	Permanent pressure system/irrigation system	Yes/No
13.4	Other methods (specify)	Yes/No
13.5	Presence of drainage water collection system	Yes/No
13.6	Equipment for cleaning premises is the same of the equipment for cleaning vehicles (allowed until December 31st, 2019)	Yes/No
13.7	Equipment for cleaning premises is stored in a protected area (e.g. shed or storage room)	Yes/No
13.8	Equipment for cleaning premises is dirty and/or with clear signs of usury	Yes/No
13.9	Equipment for cleaning premises is working	Yes/No
	Disinfectants
13.10	Presence of a protocol (written procedure) for cleaning and disinfection	Yes/No
13.11	The protocol guarantees that cleaned and disinfected equipment is correctly managed and stored to avoid contaminations	Yes/No
13.12	Disinfectants are adequate	Yes/No
13.13	Disinfectants are expired	Yes/No
13.14	Possible evaluation of the correct use of disinfectants (e.g. delivering documents)	Yes/No
13.15	Which disinfectants are in use	Notes
14	Cleaning of the slatted floor in the house (in case of layers reared in floor housing systems)
	Describe how cleaning and sanification of the slatted floor is carried out
14.1	Where and how the slatts are cleaned once removed from the house?	Notes
14.2	Where the slatts are dried after the disinfection and before the placement in the clean and disinfected house?	Notes
15	Birds management
	Transport of pullets to the production farm
15.1	The vehicle is owned by the integrated company	Yes/No
15.2	The vehicle is owned by a private company	Yes/No
15.3	The vehicle carries out loadings only for the transfer between farms	Yes/No
15.4	The vehicle carries out loadings also for the transfer to the slaughterhouse	Yes/No
	Birds loading to the slaughterhouse
15.5	The farm applies the all in/all out system	Yes/No
15.6	Birds at the end of the production cycle are slaughtered in the same facility	Yes/No
15.7	It is checked whether a proper cleaning of the cages in the vehicle has been carried out before the loading	Yes/No
15.8	The farmer collects documents cerifying the cleaning and disinfection of vehicles	Yes/No
	Wild/synanthropic animals
15.9	No evidence of direct/indirect evidence (e.g.faeces) of rats/mices or other pests	Yes/No
15.10	Direct/indirect evidence (e.g. faeces and/or feathers, dander, ...) of wild birds	Yes/No
15.11	Door opening for air circulation during the hot season	Yes/No
16	Dead-bird disposal
16.1	Presence of a refrigerated storage container	Yes/No
16.2	The refrigerated storage container is inside the farm	Yes/No
16.3	The refrigerated storage container is mobile (can be transported outside the farm for carcasses loading)	Yes/No
16.4	Size of the refrigerated storage container	Number
16.5	Carcasses loading is during the production cycle	Yes/No
16.6	If yes, how often (times in a year)	Notes
16.7	DDT (disposal notes) are stored in the farm	Yes/No
16.8	Period of the last loading (DDT) and number of dead animals actually present inside the refrigerated storage container do match	Yes/No
16.9	Notes	Notes
16.10	According to documents stored in the farm, biological downtime is respected (according to OM 26 August 2005 and its modifications)	Yes/No
16.11	According to documents stored in the farm, sanitary downtime is respected (3 days from the end of disinfection procedures and restocking)	Yes/No
17	Feed supply
17.1	The feedmill is owned by the integrated company	Yes/No
17.2	The feedmill supplies more than one integrated company/farms	Yes/No
18	Management of built-up litter (manure)
18.1	A platform provided with a waterproof floor and coverage for manure storage is present	Yes/No
18.2	Manure is properly covered	Yes/No
	Floor housing system with litter
	Use of built-up litter:
18.3	Agronomic use	Yes/No
18.4	Specialized company	Yes/No
	Aviary housing system - Management of built-up litter
18.5	Stored in a manure pit	Yes/No
18.6	Destined for biogas	Yes/No
18.7	Destined for processing plant	Yes/No
18.8	Loading frequency	Notes
18.9	Adequate manure storage for at least 60 days is guaranteed	Yes/No
	Cage housing system - Management of built-up litter
18.10	Stored in a manure pit	Yes/No
18.11	Destined for biogas	Yes/No
18.12	Destined for processing plant	Yes/No
18.13	Loading frequency	Notes
18.14	Adequate manure storage for at least 60 days is guaranteed	Yes/No
18.15	Presence of a dedicated access for manure loading not allowing to enter in the farm	Yes/No
18.16	In absence of a dedicated access, there are routes with a washable and disinfectable surface for manure loading vehicles	Yes/No
19	Manure management/loading
19.1	Made by the farmer	Yes/No
19.2	A vehicle belonging to the farm is used	Yes/No
19.3	The vehicle is regularly washed and disinfected	Yes/No
19.4	The vehicle is located in the farm	Yes/No
19.5	Made by third parties	Yes/No
19.6	The vehicle belongs to third parties	Yes/No
	If the vehicle belongs to third parties:
19.7	Where it is cleaned and disinfected	Notes
19.8	The procedure for cleaning and disinfecting has been acquired by the farmer	Yes/No
19.9	The manure loading company carries out the same transports for other farms	Yes/No
	If yes:
19.10	In the same day	Yes/No
19.11	In different days	Yes/No
20	Registers
20.1	Presence of a register for people movements	Yes/No
20.2	Presence of a register for vehicle movements	Yes/No
20.3	Presence of a register for bird mortality	Yes/No
20.4	Presence of a register for medication or other adequate registration system	Yes/No
20.5	Registers are adequately filled in and updated	Yes/No
21	Rodent and pest control procedures
21.1	Managed by the farmer	Yes/No
21.2	Contract with an external company	Yes/No
21.3	There is a written procedure	Yes/No
21.4	The procedure is dated and signed	Yes/No
21.5	The procedure is provided with an operational verification system	Yes/No
22	Other activities
22.1	Agricultural activity of the farmer	Yes/No
22.2	Crops neighboring the farm	Yes/No
22.3	Use of vehicles/equipment both for farm and agricultural activity	Yes/No
22.4	Changing clothes between different acitivites	Yes/No
22.5	Kind of crop	Notes
22.6	The farmer or other employees are engaged in hunting	Yes/No
22.7	The farmer or orther employees are engaged in fishing	Yes/No
22.8	The farmer or the family are owner of other farms	Yes/No
22.9	Poultry	Yes/No
22.10	Specify the poultry species	Notes
22.11	Pigs	Yes/No
22.12	Other mammals	Yes/No
Final observations/notes/prescriptions
