# Supplementary material for: Assessing Biosecurity Compliance in Poultry Farms: A Survey in a Densely Populated Poultry Area in North East Italy
Source: Animals (Basel). 2022 May 30;12(11):1409. doi: 10.3390/ani12111409 (PMC9179503; doi:10.3390/ani12111409)
Supplement: Supplementary file 1 [file animals-12-01409-s001.zip › Supplementary Material Table S2.xlsx]

## Sheet: External Biosecurity
Variables included in the broiler, turkey and layer checklists related to external biosecurity (n = 40, of which n = 21 statistically significant)
	Broilers		Turkeys		Layers
Variables in the checklist	Number of responding farms	Percentage (%) of YES answers	Number of responding farms	Percentage (%) of YES answers	Number of responding farms	Percentage (%) of YES answers
Presence of a gate (farm entrance)	126	73.02	111	68.47	22	77.27
Presence of a bar or similar (farm entrance)	124	20.97	111	41.44	22	31.82	Statistically significant
If present the gate/bar (farm entrance), it is closed on arrival	120	88.33	109	98.17	20	100	Statistically significant
Presence of a spray bay with a waterproof floor	126	67.46	111	93.69	22	81.82	Statistically significant
Absence of disinfection by pump system	125	20	107	44.86	22	77.27	Statistically significant
Equipment for vehicles cleaning is working	119	97.48	110	99.09	20	100
Equipment for vehicles cleaning is dirty and/or worn out	118	9.32	110	15.45	20	5
Equipment for vehicles cleaning is stored in a protected area (shed or storage room)	118	96.61	110	100	21	95.24
Presence of a farm hygiene lock	126	85.71	111	95.5	22	95.45	Statistically significant
Presence of a basin (farm hygiene lock)	121	75.21	110	97.72	21	95.24	Statistically significant
The premise (farm hygiene lock) is washable and disinfectable	114	87.72	109	97.52	21	100	Statistically significant
The premise (farm hygiene lock) is clean	114	69.3	109	90.83	21	95.24	Statistically significant
The basin (farm hygiene lock) is clean	106	79.25	109	95.41	20	95	Statistically significant
There are liquid soap dispenser or bar of soap (farm hygiene lock)	113	76.99	109	95.41	20	100	Statistically significant
There are disposable towels or clean towels or air dispensers (farm hygiene lock)	112	76.79	109	94.5	20	100	Statistically significant
Presence of clothing lockers (farm hygiene lock)	119	78.99	109	95.41	21	100	Statistically significant
The clothing locker (farm hygiene lock) is closed	104	88.46	108	96.3	21	95.24
The clothing locker (farm hygiene lock) is clean	104	86.54	109	94.5	21	95.24
The clothing locker (farm hygiene lock) is well organized	104	81.73	109	91.74	21	95.24
Presence of clean or disposable clothing for employed staff (farm hygiene lock)	115	87.83	109	94.5	21	95.24
The clothes are stored inside the closed clothing locker (farm hygiene lock)	109	82.57	109	94.5	21	90.48	Statistically significant
Presence of bird-proof nets	125	94.4	111	98.2	22	95.45
Bird-proof nets are efficient (i.e. intact, correctly fixed)	121	88.43	110	95.45	21	95.24
Absence of water sources nearby the farm (e.g. water courses, ponds, wet areas)	126	66.67	111	44.14	22	59.09	Statistically significant
No direct/indirect evidence (e.g. faeces) of rats/mices or other pests	126	92.86	111	91.89	22	77.27	Statistically significant
Direct/indirect evidence (e.g. feces and/or feathers, dander, …) of wild birds	126	4.76	110	3.64	22	13.64
There is a written procedure (for rodent and pest control)	126	87.3	111	99.1	22	95.45
The procedure is provided with an operational verification system (for rodent and pest control)	123	90.24	111	97.3	22	95.45
The farmer or the family are owner of other farms	125	50.4	111	53.15	21	38.1
Other poultry farms	121	50.41	106	51.89	19	42.11
Pig farms	118	5.93	108	8.33	20	5
Other mammals	115	50.43	104	43.27	20	25
A platform for manure storage is present	125	58.4	110	69.09	22	77.27
The storage (manure) platform is provided with a waterproof floor	110	66.36	95	82.11	22	77.27	Statistically significant
Built-up litter (manure) on the platform is adequately covered	103	12.62	87	21.84	18	72.22	Statistically significant
No storage of fresh litter	126	70.63	111	83.78			Statistically significant
If yes, it is stored in a sealed area	37	56.76	17	88.24
Fresh litter is used in the house without being stored	126	74.6	111	88.29			Statistically significant
No milling during the production cycle	126	14.29	111	0			Statistically significant
No addition of litter during the production cycle	126	56.35	111	39.64			Statistically significant

## Sheet: Internal Biosecurity
Variables included in the broiler, turkey and layer checklists related to internal biosecurity (n = 10, of which n = 5 are statistically significant)
	Broilers		Turkeys		Layers
Variables in the checklist	Number of responding farms	Percentage (%) of YES answers	Number of responding farms	Percentage (%) of YES answers	Number of responding farms	Percentage (%) of YES answers
Presence of house hygiene lock	125	56	111	87.39	22	36.36	Statistically significant
Presence of footwear dedicated to each house	124	89.52	109	94.5	21	85.71
Presence of clean footwear prior entering each house	122	87.7	109	96.33	20	60	Statistically significant
Presence of a protocol (written procedure) for cleaning and disinfection	125	84.8	110	99.09	22	63.64	Statistically significant
Disinfectants are adequate	124	95.16	110	95.45	22	95.45
Disinfectants are expired	125	2.4	111	1.8	22	0
Possible evaluation of correct use of disinfectants (e.g. delivering documents)	118	96.61	110	100	21	100
Washable and disinfectable floor, walls and roof (of the poultry house)	123	71.54	110	90.91	18	88.89	Statistically significant
Intact roof (no cracks)	126	98.41	111	100	22	100
Intact walls (no cracks)	123	73.98	111	88.29	20	95	Statistically significant

## Sheet: Turkey farms 2018-2019
Comparison among the variables of the turkey checklists visited in 2018 and in 2019 (n=50)
		Turkey farms 2018		Turkey farms 2019
Category	Variables in the checklist	Number of responding farms	Percentage (%) of YES answers	Number of responding farms	Percentage (%) of YES answers
External biosecurity (n=40)
	Presence of a gate (farm entrance)	58	65.52	53	71.7
	Presence of a bar or similar (farm entrance)	55	47.27	51	35.29
	If present the gate/bar (farm entrance), it is closed on arrival	55	98.18	50	100
	Presence of a spray bay with a waterproof floor	55	89.09	51	98.04
	No disinfection by a pump system	51	35.29	51	56.86
	Equipment for vehicles cleaning is working	57	100	53	98.11
	Equipment for vehicles cleaning is dirty and/or worn out	57	28.07	53	1.89
	Equipment for vehicles cleaning is stored in a protected area (shed or storage room)	57	100	53	100
	Presence of a farm hygiene lock	55	90.91	51	100
	Presence of a basin (farm hygiene lock)	54	94.44	51	100
	The premise (farm hygiene lock) is washable and disinfectable	53	94.34	51	100
	The premise (farm hygiene lock) is clean	53	88.68	51	96.08
	The basin (farm hygiene lock) is clean	53	94.34	51	98.04
	There are liquid soap dispenser or bar of soap (farm hygiene lock)	53	92.45	51	100
	There are disposable towels or clean towels or air dispensers (farm hygiene lock)	53	92.45	51	100
	Presence of clothing lockers (farm hygiene lock)	53	94.34	51	100
	The clothing locker (farm hygiene lock) is closed	55	92.73	53	100
	The clothing locker (farm hygiene lock) is clean	56	91.07	53	98.11
	The clothing locker (farm hygiene lock) is well organized	56	87.5	53	96.23
	Presence of clean or disposable clothing for employed staff (farm hygiene lock)	56	89.29	53	100
	The clothes are stored inside the closed clothing locker (farm hygiene lock)	53	92.45	51	100
	Presence of bird-proof nets	58	96.55	53	100
	Bird-proof nets are efficient (i.e. intact, correctly fixed)	58	94.83	52	96.15
	Absence of water sources nearby the farm (e.g. water courses, ponds, wet areas)	55	43.64	51	39.22
	No direct/indirect evidence (e.g. faeces) of rats/mices or other pests	58	94.83	53	88.68
	Direct/indirect evidence (e.g. feces and/or feathers, dander, …) of wild birds	57	5.26	53	1.89
	There is a written procedure (for rodent and pest control)	58	98.28	53	100
	The procedure is provided with an operational verification system (for rodent and pest control)	58	94.83	53	100
	The farmer or the family are owner of other farms	58	55.17	53	50.94
	Other poultry farms	56	57.14	50	46
	Pig farms	55	10.91	53	5.66
	Other mammals	54	42.59	50	44
	A platform for manure storage is present	57	70.18	53	67.92
	The storage platform (manure) is provided with a waterproof floor	48	81.25	41	85.37
	Built-up litter (manure) on the platform is adequately covered	44	25	40	17.5
	No storage of fresh litter	54	81.48	51	86.27
	If yes, it is stored in a sealed area	10	90	7	85.71
	Fresh litter is used in the house without being stored	55	89.09	51	86.27
	No milling during the production cycle	55	0	51	0
	No addition of litter during the production cycle	54	35.19	51	47.06
Internal biosecurity (n=10)
	Presence of the house hygiene lock	55	80	51	96.08
	Presence of footwear dedicated to each house	56	92.86	53	96.23
	Presence of clean footwear prior entering each house	53	100	51	94.12
	Intact roof (no cracks)	55	100	51	100
	Intact walls (no cracks)	58	91.38	53	84.91
	Presence of a protocol (written procedure) for cleaning and disinfection	55	100	50	100
	Disinfectants are adequate	57	91.23	53	100
	Disinfectants are expired	58	3.45	53	0
	Possible evaluation of correct use of disinfectants (e.g. delivering documents)	58	100	52	100
	Washable and disinfectable floor, walls and roof (of the poultry house)	54	81.48	51	100
